# Supplementary material for: The Role of Ion Channels and Intracellular Signaling Cascades in the Inhibitory Action of WIN 55,212-2 upon Hyperexcitation
Source: Brain Sci. 2024 Jun 29;14(7):668. doi: 10.3390/brainsci14070668 (PMC11274798; doi:10.3390/brainsci14070668)
Supplement: Supplementary file 1 [file brainsci-14-00668-s001.zip]

Archive with 1 entries (1 files):
- brainsci-3049523-supplementary.pdf
